# Supplementary material for: Estimating Prevalence and Characteristics of Statin Intolerance among High and Very High Cardiovascular Risk Patients in Germany (2017 to 2020)
Source: J Clin Med. 2023 Jan 16;12(2):705. doi: 10.3390/jcm12020705 (PMC9864390; doi:10.3390/jcm12020705)
Supplement: Supplementary file 1 [file jcm-12-00705-s001.zip]

Archive with 1 entries (1 files):
- jcm-2100318-supplementary.pdf
